# Supplementary material for: How the initiating ribosome copes with ppGpp to translate mRNAs
Source: PLoS Biol. 2020 Jan 29;18(1):e3000593. doi: 10.1371/journal.pbio.3000593 (PMC7010297; doi:10.1371/journal.pbio.3000593)
Supplement: S2 File — Sequence alignments and secondary structure comparisons of the mTufA with the mRnr SETIs. Sheet 1 (SETIs screening): Summary table for a number of E. coli genes with and without SETIs. Sheet 2 (mTufA and mRnr alignment): Secondary structure and sequence comparison between the SR IIIb regions from mTufA and mRnr. mRnr, Rnr mRNA; mTufA, TufA mRNA; SR, structured region; SETI, structured enhancer of translation initiation. (XLSX) [file pbio.3000593.s013.xlsx]

## Sheet: Screening for SETIs
Sanchez-Vazquez et al (2019) [39]				Burkhardt et al (2017) [38]	Schmidt et al (2016) [33]		UTR Length (nt)	Vinogradova et al (this work)
ppGpp-dependent transcription	Gene	Length (nt)	Start	Translation Efficiency †	Protein Abundancy (Stationary/exponential)			∆G (Kcal/Mol)	SETI
					1day/LB	3day/LB
Up-regulated	rnr	2442	4406654	0.886	0.567174	0.69461	610	-20.4	Yes
	tktB	2004	2579636	NA	3.034	3.2371	328	1.4	No
	ihfB	285	963828	1.953	1.42812	1.51409	79	-22.6	Yes*
	luxS	516	2814218	1.652	1.50302	1.41727	83	-10.7	No
	aceB	1602	4215478	0.669	1.71229	1.41612	76	-9.1	Yes
	ilvE	930	3952484	2.319	1.39572	1.36934	96	-16.4	Yes*
	ppc	2652	4150447	1.535	1.0252	1.26853	92	-15	Yes*
	yggE	741	3067340	1.619	0.848621	1.00424	105	-23.3	Yes
	nadE	828	1822458	1.902	0.893459	0.926994	156	-10.74	Yes*
	moaB	513	818055	0.917	2.27095	2.20822	78	-8.3	Yes
Steady	oppA	1632	1301182	1.881	1.18462	1.29566	97	-16.2	No
	adhE	2676	1295446	1.795	1.28618	1.22714	292	-13.9	No
	yncE	1062	1523307	1.916	3.14857	3.07253	80	-8.1	No
	dppA	1608	3706098	1.465	1.74766	1.90368	165	-20.2	Yes
	metE	2262	4013053	1.8	1.97646	2.08216	169	-17.2	Yes*
	lpp	237	1757421	2.487	2.12374	1.23617	124	-4.8	No
	ompA	1041	1019013	1.253	0.703406	0.75618	134	-18.7	No
	crr	510	2535834	1.539	0.752735	0.911023	224	-9.5	No
	hupB	273	461451	2.261	0.234393	0.207218	146	-8.9	Yes
	ompX	516	850450	2.302	0.466078	0.903464	266	-1.3	No
Down-regulated	pta	2145	2414747	1.117	0.447662	0.428042	261	-33.2	No
	psd	969	4389392	0.958	0.409149	0.45407	278	-15.9	No
	ppiA	573	3491725	1.796	0.302658	0.352153	152	-15.9	No
	bamB	1179	2637474	0.632	0.372231	0.315934	323	-13.4	No
	speB	921	3082877	1.811	0.245734	0.281484	149	-27.7	Yes
† Translation efficiency was measured under exponential growth
* RNAfold 2D predictions show either hairpin of the SETI to be shorter

## Sheet: mTufA vs mRnr
Sequence comparison between SETIs of TufA and Rnr
mTufA	TTGAAGCCCGTGGTAAATAAGCCTAAGGGTTAATACCAAAGTCCCGTGCTCTCTCCTGAAGGGGAGAGCACTATAGTAAGGAATATAGCCGTG
	** ** ** | |** | *|||** ** *|** | *|**|* * * * **|| | * * | *| | * ||
mRnr	CGATTTGGTTGAAGAGAATCAACCGCTTTATAAATTATTGCTGGTGGAGTGACGAAAATCTTCATCAGAGATGACAACGGAGGAACCGAGatg
*	Base swap
|	Identical match
Secondary structure comparison between SETIs of TufA and RNA
mtufA	....(((((..(((......)))...)))))..............(((((((((((....)))))))))))......................
mrnr	.........(((((((......))))))).........(((((.(((((((((..........))))))))).)))))...............
