# Supplementary material for: How the initiating ribosome copes with ppGpp to translate mRNAs
Source: PLoS Biol. 2020 Jan 29;18(1):e3000593. doi: 10.1371/journal.pbio.3000593 (PMC7010297; doi:10.1371/journal.pbio.3000593)
Supplement: S1 Data — Excel sheets are named accordingly to figures, indicating the respective panel. (XLSX) [file pbio.3000593.s014.xlsx]

## Sheet: Fig 1C
mRNA (µM)	MST Replicates (a.u.)				Average	SD
0.125	971.019	973.979	972.197	974.013	972.802	1.46025
0.25	982.548	984.649	983.553	985.36	984.028	1.23503
0.5	1001.88	1004.52	1002.27	1005.37	1003.51	1.69555
1	1042.52	1044.31	1044.38	1048.13	1044.83	2.35919
2	1081.34	1083.39	1076.32	1081.07	1080.53	2.9941
4	1109.05	1109.28	1103.58	1105.64	1106.89	2.76202

## Sheet: Fig 1D
	AUG/Bpy-Met-tRNAfMet						UUC/Bpy-Met-tRNAfMet					UUC/Bpy-Phe-tRNAPhe					AUG/Bpy-Phe-tRNAPhe
mRNA (µM)	MST Replicates (a.u.)				Avg	SD	MST Replicates (a.u.)			Average	SD	MST Replicates (a.u.)			Average	SD	MST Replicates (a.u.)			Average	SD
0.031	960.742	962.828	962.239	963.916	963.653	1.32318	955.638	956.703	957.5	956.614	0.934209	969.647	971.65	972.699	971.332	1.55065	969.465	969.765	971.734	970.321	1.23257
0.062	963.698	964.898	964.444	966.461	968.839	1.16719	954.787	956.172	957.28	956.08	1.24906	971.483	973.479	974.501	973.154	1.53497	970.231	970.075	970.76	970.355	0.359027
0.125	971.019	973.979	972.197	974.013	978.415	1.46025	956.498	957.665	958.106	957.423	0.830866	976.556	977.268	977.895	977.24	0.66995	967.68	971.588	972.247	970.505	2.46861
0.25	982.548	984.649	983.553	985.36	993.769	1.23503	957.613	958.707	959.809	958.71	1.098	984.409	986.116	986.591	985.705	1.1475	968.703	971.771	971.835	970.77	1.79007
0.5	1001.88	1004.52	1002.27	1005.37	1024.17	1.69555	958.06	958.999	960.685	959.248	1.3301	997.888	999.334	999.876	999.033	1.02769	964.887	971.11	970.457	968.818	3.41997
1	1042.52	1044.31	1044.38	1048.13	1062.68	2.35919	956.462	958.083	958.729	957.758	1.16792	1010.02	1010.64	1010.53	1010.4	0.332086	966.067	970.465	968.863	968.465	2.22585
2	1081.34	1083.39	1076.32	1081.07	1093.71	2.9941	957.541	959.059	959.08	958.56	0.882542	1014.47	1014.63	1015.02	1014.71	0.282767	964.609	970.594	970.94	968.714	3.55953
4	1109.05	1109.28	1103.58	1105.64	1106.89	2.76202	957.319	959.334	959.691	958.781	1.27894	1008.87	1010.16	1009.88	1009.64	0.677065	968.184	968.099	969.881	968.721	1.0052

## Sheet: Fig 2A
IF2 (µM)	GTP						GDP					Apo						ppGpp					pppGpp
	MST Replicates (a.u.)				Average	SD	MST Replicates (a.u.)			Average	SD	MST Replicates (a.u.)				Average	SD	MST Replicates (a.u.)			Average	SD	MST Replicates (a.u.)			Average	SD
0.156	1027.72	1030.62	1027.62	1031.2	1029.29	1.88419	938.786	935.06	936.141	936.662	1.91693	929.498	931.809	930.997	933.218	931.38	1.55466	941.1	944.878	948.292	946.585	2.41406	945.843	943.183	945.844	944.957	1.53604
0.312	1075.51	1078.52	1073.77	1077.93	1076.43	2.20312	943.24	941.181	943.579	942.667	1.29774	931.295	933.331	931.354	933.993	932.493	1.37656	937.791	942.646	947.013	944.83	3.08794	948.282	951.549	955.727	951.853	3.73178
0.625	1094.54	1095.86	1090.06	1092.83	1093.32	2.50571	951.361	947.799	950.562	949.907	1.86906	937.171	939.001	937.014	939.265	938.113	1.18474	935.482	940.204	943.378	941.791	2.24436	963.816	965.273	968.342	965.81	2.31035
1.25	1095.61	1096.98	1092.64	1094.66	1094.97	1.8233	962.029	959.547	961.91	961.162	1.3999	950.185	952.465	948.496	950.35	950.374	1.62639	936.088	941.097	943.677	942.387	1.82434	985.237	988.501	994.915	989.551	4.9237
2.5	1079.2	1079.29	1079.71	1072.14	1077.58	3.63635	967.309	965.427	966.808	966.515	0.974687	955.586	957.947	952.281	954.655	955.117	2.34416	943.134	948.209	950.304	949.256	1.48139	1014.01	1021.45	1026.99	1020.82	6.51722
5	1078.16	1079.37	1075.73	1077.78	1077.76	1.51265	968.716	967.063	969.082	968.287	1.0757	962.803	967.025	958.797	962.54	962.791	3.36363	965.167	967.177	969.82	968.499	1.86888	1011.56	1015.17	1020.77	1015.83	4.64002

## Sheet: Fig 2B
	GTP					pppGpp						GDP						ppGpp
Nucleotide (µM)	MST Replicates (a.u.)			Average	SD	MST Replicates (a.u.)			Average	SD	Nucleotide (µM)	MST Replicates (a.u.)				Average	SD	MST Replicates (a.u.)				Average	SD
0.005	929.155	932.862	933.696	931.904	2.41723	925.657	928.154	929.12	927.644	1.78701	0.125	931.664	934.219	933.662	935.277	933.706	1.51689	935.731	937.323	936.203	937.966	936.806	1.02178
0.01	935.385	935.489	935.553	935.476	0.0847899	928.276	930.444	930.126	929.615	1.17074	0.25	933.076	934.641	934.319	936.15	934.547	1.26416	933.086	935.349	935.039	937.211	935.171	1.68898
0.02	930.171	932.093	933.423	931.896	1.63496	929.174	931.636	933.52	931.443	2.1794	0.5	933.405	935.589	935.812	937.992	935.699	1.87485	934.194	935.543	934.923	937.008	935.417	1.1954
0.039	935.419	934.447	934.957	934.941	0.486197	935.684	936.427	936.669	936.26	0.513296	1	936.307	938.312	936.756	938.948	937.581	1.25256	932.401	934.209	934.12	935.414	934.036	1.2395
0.078	937.421	941.791	942.682	940.631	2.8157	942.082	943.531	943.021	942.878	0.735008	2	938.983	940.657	939.468	941.277	940.096	1.05556	931.48	933.308	934.382	935.042	933.553	1.55582
0.156	950.948	949.654	949.173	949.925	0.918007	947.314	952.188	951.312	950.271	2.59831	4	941.711	943.613	942.43	943.603	942.839	0.934958	930.043	931.004	932.606	933.454	931.777	1.53881
0.312	959.492	961.536	960.869	960.632	1.04235	960.768	960.885	960.685	960.779	0.100481	8	944.412	946.593	945.057	946.516	945.644	1.08372	930.984	932.585	933.045	934.123	932.684	1.30395
0.625	975.516	975.427	975.391	975.445	0.0643454	982.022	981.678	981.381	981.694	0.320787	16	951.476	953.106	951.449	953.057	952.272	0.935009	931.444	932.29	931.811	933.648	932.298	0.964201
1.25	979.99	986.366	986.759	984.372	3.79972	1006.47	1004.17	1002.69	1004.44	1.90356	31	951.788	954.631	951.755	954.736	953.227	1.68184	928.79	930.491	930.933	933.038	930.813	1.7475
2.5	1003.01	1008.37	1008.39	1006.59	3.09952	1008.41	1015.77	1014.48	1012.89	3.92913	62	952.173	953.16	951.656	953.365	952.589	0.810712	931.233	932.525	932.568	935.109	932.859	1.62302
5	1016.51	1022.52	1022.21	1020.42	3.38154	1023.12	1027.23	1025.07	1025.14	2.0563	125	949.558	950.675	949.29	950.894	950.104	0.798092	931.17	932.388	933.247	934.84	932.911	1.54257
10	1019.11	1024.56	1025.5	1023.06	3.4543	1031.01	1031.12	1030.63	1030.92	0.260133
20	999.601	1006.7	1006.89	1004.4	4.15535	1013.59	1013.76	1012.79	1013.38	0.51985

## Sheet: Fig 3B
	mMF1					TufA					InfA
mRNA (μM)	MST Replicates (a.u.)			Average	SD	MST Replicates (a.u.)			Average	SD	MST Replicates (a.u.)			Average	SD
0.002	963.69	965.836	965.339	964.955	1.12335	-	-	-	-	-	964.174	965.121	965.772	965.022	0.803556
0.004	964.1	964.536	965.09	964.575	0.496171	968.536	970.251	969.968	969.585	0.919414	963.378	964.849	964.602	964.276	0.787721
0.008	964.867	965.139	965.916	965.307	0.544383	969.281	969.632	969.855	969.589	0.289369	964	966.072	966.021	965.364	1.18182
0.016	965.203	966.053	966.471	965.909	0.646149	971.794	972.822	973.72	972.779	0.963731	965.911	966.264	966.725	966.3	0.408192
0.031	965.559	966.457	967.457	966.491	0.949457	974.099	974.124	975.236	974.486	0.649351	967.991	968.778	968.76	968.51	0.449269
0.062	967.319	968.988	969.339	968.549	1.07929	982.265	982.605	983.217	982.696	0.482433	971.427	972.306	973.483	972.405	1.03159
0.125	971.997	973.707	973.858	973.187	1.03362	996.785	997.896	998.609	997.763	0.919209	981.795	982.695	982.425	982.305	0.461844
0.25	980.373	981.525	981.72	981.206	0.727958	1021.41	1022.36	1024.04	1022.6	1.33107	999.455	1000.3	1000.26	1000.01	0.478692
0.5	990.905	991.924	992.618	991.816	0.861623	1056.44	1057.96	1058.33	1057.58	1.00069	1020.91	1020.37	1018.88	1020.05	1.05135
1	1001.54	1003.46	1003.05	1002.68	1.01156	1094.17	1095.62	1096.83	1095.54	1.33177	1054.05	1054.73	1055	1054.59	0.487309
2	1011.43	1012.39	1012.91	1012.25	0.748949	1113.37	1113.82	1114.42	1113.87	0.527654	1056.8	1057.59	1058.24	1057.54	0.724034

## Sheet: Fig 3C
mRNA	Replicate	Kd (μM)	Average	SD
mMF1	1	0.201096	0.209945	0.00927909
	2	0.209138
	3	0.219601
TufA	1	0.194767	0.18853	0.00591955
	2	0.187833
	3	0.182989
InfA	1	0.144098	0.159609	0.0168499
	2	0.157192
	3	0.177537

## Sheet: Fig 3D
mRNA	Replicate	MST Amplitude (a.u.)	Average	SD
mMF1	1	51.2852	52.0324	0.658769
	2	52.2822
	3	52.5297
TufA	1	165.445	165.039	0.375979
	2	164.971
	3	164.702
InfA	1	105.822	106.739	1.17793
	2	106.328
	3	108.068

## Sheet: Fig 3E
	mMF1					mTufA					mInfA
GTP (μM)	MST Replicates (a.u.)			Average	SD	MST Replicates (a.u.)			Average	SD	MST Replicates (a.u.)			Average	SD
0.061	954.37	956.599	956.923	955.964	1.38992	-	-	-	-	-	966.87	968.592	968.302	967.921	0.921955
0.122	957.752	961.906	962.052	960.57	2.44155	-	-	-	-	-	972.167	974.237	955.178	967.194	10.4575
0.244	968.936	972.822	973.195	971.651	2.35864	1016.04	1018.19	1017.88	1017.37	1.15898	973.765	975.337	975.389	974.83	0.922972
0.488	979.457	984.826	985.504	983.262	3.31291	1033.03	1036.08	1036.74	1035.29	1.97955	980.798	980.954	980.896	980.883	0.0788501
0.977	994.697	1001.2	1001.75	999.214	3.9216	1051.6	1054.61	1056.33	1054.18	2.39414	991.543	992.418	992.323	992.095	0.480113
1.953	1008.75	1016.37	1016.59	1013.9	4.46608	1081.01	1082.78	1083.17	1082.32	1.1517	1005.73	1006.99	1005.67	1006.13	0.741809
3.906	1022.88	1029.9	1030.12	1027.63	4.11421	1095.97	1098.36	1099.65	1097.99	1.86741	1021.53	1022.42	1021.24	1021.73	0.619056
7.812	1030.42	1036.2	1036.34	1034.32	3.37968	1111.4	1114.56	1115.76	1113.9	2.25458	1042.43	1043.93	1042.99	1043.12	0.757277
15.625	1035.4	1041.45	1040.76	1039.2	3.31021	1116.26	1117.65	1118.92	1117.61	1.33005	1058.78	1060.65	1059.32	1059.58	0.960742
31.25	1032.74	1036.98	1036.55	1035.42	2.33174	1112.94	1112.01	1112.88	1112.61	0.523776	1066.71	1066.4	1066.45	1066.52	0.167288
62.5	1034	1036	1034.88	1034.96	1.00204	1108.16	1108.98	1109.86	1109	0.845215	1064.38	1064.33	1064.47	1064.39	0.0712203

## Sheet: Fig 3F
mRNA	Replicate	Kd (μM)	Average	SD
mMF1	1	0.808651	0.651345	0.137262
	2	0.589484
	3	0.555899
mTufA	1	0.298934	0.278522	0.0177121
	2	0.269421
	3	0.26721
mInfA	1	1.93092	1.91089	0.0914541
	2	1.81108
	3	1.99067

## Sheet: Fig 3G
	mMF1					mTufA					mInfA
Log [ppGpp]	MST Replicates (a.u.)			Average	SD	MST Replicates (a.u.)			Average	SD	MST Replicates (a.u.)			Average	SD
-0.61236	1028.26	1029.88	1030.07	1029.4	0.994514	1159.47	1161.19	1161.75	1160.8	1.18674	1048.43	1049.72	1048.98	1049.04	0.646854
-0.31133	1023.29	1023.77	1023.55	1023.54	0.242735	1145.65	1146.78	1146.41	1146.28	0.575127	1053.76	1053.54	1053.44	1053.58	0.16163
-0.0103	1022.58	1022.59	1023.03	1022.73	0.259658	1138.68	1140.11	1140.99	1139.93	1.16321	1047.84	1048.89	1049.28	1048.67	0.74417
0.29073	1015.61	1016.37	1016.26	1016.08	0.40787	1135.09	1136.47	1136.35	1135.97	0.762894	1046.12	1046.97	1046.33	1046.47	0.440535
0.59176	1006.3	1007.63	1007.17	1007.03	0.67111	1126.21	1127.22	1127.44	1126.95	0.655185	1037.55	1038.48	1038.21	1038.08	0.475241
0.89279	998.659	999.358	999.083	999.033	0.352137	1118.03	1118.63	1118.56	1118.4	0.329785	1028.87	1028.74	1029.18	1028.93	0.225349
1.19382	985.877	986.003	986.258	986.046	0.194106	1112.21	1113.43	1113.6	1113.08	0.756869	1017.94	1018.6	1018.17	1018.24	0.335555
1.49485	971.535	972.59	972.704	972.276	0.644539	1094.85	1094.92	1095.85	1095.2	0.555617	1002.79	1003.03	1003.3	1003.04	0.254079
1.79588	958.365	959.243	959.714	959.107	0.684656	1069.34	1070.42	1070.61	1070.12	0.685361	985.494	986.543	986.867	986.301	0.717694
2.09691	946.226	947.668	948.303	947.399	1.06431	1050.31	1051.38	1051.44	1051.04	0.638148	972.704	973.606	973.635	973.315	0.52934
2.39794	938.923	939.873	940.572	939.789	0.827678	1029.12	1030.2	1030.78	1030.04	0.840444	963.789	964.34	964.768	964.299	0.490786
2.69897	941.021	941.985	943.067	942.024	1.02357	1004	1005.07	1005.24	1004.77	0.672458	958.301	958.812	959.479	958.864	0.590719

[truncated: 17 more sheets: Fig 3H, Fig 4D, Fig 4E, Fig 4H, Fig 4I, Fig 5C, Fig 5D, Fig 6D, Fig 6E, Fig 6F, Fig 6G, Fig 7A, Fig 7B, Fig 7C, S2A Fig, S2B Fig, S4G Fig]
